# Supplementary material for: Evaluation of DNA Extraction Methods Developed for Forensic and Ancient DNA Applications Using Bone Samples of Different Age
Source: Genes (Basel). 2021 Jan 22;12(2):146. doi: 10.3390/genes12020146 (PMC7911526; doi:10.3390/genes12020146)
Supplement: Supplementary file 1 [file genes-12-00146-s001.zip]

Archive with 13 entries (13 files):
- SupplementaryFigures/SupplementaryFigS1.pdf
- SupplementaryFigures/SupplementaryFigS10.pdf
- SupplementaryFigures/SupplementaryFigS11.pdf
- SupplementaryFigures/SupplementaryFigS12.pdf
- SupplementaryFigures/SupplementaryFigS2.pdf
- SupplementaryFigures/SupplementaryFigS3.pdf
- SupplementaryFigures/SupplementaryFigS4.pdf
- SupplementaryFigures/SupplementaryFigS5.pdf
- SupplementaryFigures/SupplementaryFigS6.pdf
- SupplementaryFigures/SupplementaryFigS7.pdf
- SupplementaryFigures/SupplementaryFigS8.pdf
- SupplementaryFigures/SupplementaryFigS9.pdf
- SupplementaryTables.xlsx
